# Supplementary material for: Polyphenol‐Rich Duhuo Jisheng Decoction Enhances Mesenchymal Stem Cell–Derived Exosome–Mediated Chondroprotection via PI3K/AKT Signaling in Osteoarthritis
Source: Food Sci Nutr. 2026 May 27;14(6):e71867. doi: 10.1002/fsn3.71867 (PMC13239469; doi:10.1002/fsn3.71867)
Supplement: Supplementary file 2 — Table S1: Detailed composition of Duhuo Jisheng Decoction (DHJST). [file FSN3-14-e71867-s003.xlsx]

## Sheet: Sheet1
No.	Chinese Name	English / Common Name	Botanical Name (Latin)	Amount (g)
1	Duhuo	Doubleteeth Pubescent Angelica	Angelicae Pubescentis Radix	15
2	Sangjisheng	Chinese Taxillus Twig	Taxilli Herba	10
3	Duzhong	Eucommia Bark	Eucommiae Cortex	10
4	Niuxi	Two-toothed Achyranthes	Achyranthes Bidentatae Radix	10
5	Qinjia	Largeleaf Gentian	Gentianae Macrophyllae Radix	10
6	Fangfeng	Divaricate Saposhnikovia	Saposhnikoviae Radix	10
7	Xixin	Manchurian Wildginger	Asari Radix cum Rhizoma	6
8	Chuanxiong	Szechwan Lovage Rhizome	Ligustici Chuanxiong Rhizoma	10
9	Danggui	Chinese Angelica	Angelicae Sinensis Radix	10
10	Shaoyao	White Peony Root	Paeoniae Radix Alba	10
11	Shudihuang	Prepared Rehmannia	Rehmanniae Radix Praeparata	10
12	Fuling	Poria	Poria cocos	10
13	Renshen	Ginseng	Ginseng Radix et Rhizoma	10
14	Gancao	Liquorice Root	Glycyrrhizae Radix et Rhizoma	6
15	Rougui	Cassia Bark	Cinnamomi Cortex	6
