# Supplementary material for: Polyphenol‐Rich Duhuo Jisheng Decoction Enhances Mesenchymal Stem Cell–Derived Exosome–Mediated Chondroprotection via PI3K/AKT Signaling in Osteoarthritis
Source: Food Sci Nutr. 2026 May 27;14(6):e71867. doi: 10.1002/fsn3.71867 (PMC13239469; doi:10.1002/fsn3.71867)
Supplement: Supplementary file 3 — Table S2: Included osteoarthritis transcriptome sequencing datasets. [file FSN3-14-e71867-s002.xlsx]

## Sheet: Sheet1
Table S2. Included osteoarthritis transcriptome sequencing datasets
GEO ID	Species	GPL	OA	Control	number	Online link
GSE111357	Human	GPL16791	10	0	10	https://www.ncbi.nlm.nih.gov/geo/query/acc.cgi?acc=GSE111357
GSE107308	Human	GPL16791	0	6	6	https://www.ncbi.nlm.nih.gov/geo/query/acc.cgi?acc=GSE107308
GSE207881	Human	GPL21290	63	6	69	https://www.ncbi.nlm.nih.gov/geo/query/acc.cgi?acc=GSE207881
GSE168505	Human	GPL16791	4	3	7	https://www.ncbi.nlm.nih.gov/geo/query/acc.cgi?acc=GSE168505
